# Supplementary material for: Chromosome-scale Genome assembly of the critically endangered White-eared Night-Heron (Gorsachius magnificus)
Source: Sci Data. 2024 Jan 16;11:73. doi: 10.1038/s41597-023-02894-6 (PMC10792049; doi:10.1038/s41597-023-02894-6)
Supplement: Supplementary file 1 — Supplementary Information [file 41597_2023_2894_MOESM1_ESM.xlsx]

## Sheet: Sheet1
	Software	Latin Name	Species	Version
1	GoMoMa, Maker	Taeniopygia guttata	Zebra finch	GCF_003957565.2_bTaeGut1.4.pri
2	GoMoMa, Maker	Ficedula albicollis	Collared flycatcher	GCF_000247815.1_FicAlb1.5
3	GoMoMa, Maker	Camarhynchus parvulus	Small tree Finch	GCF_901933205.1_STF_HiC
4	GoMoMa, Maker	Gallus gallus	Chicken	GCF_016699485.2_bGalGal1.mat.broiler.GRCg7b
5	GoMoMa, Maker	Hirundo rustica	Barn swallow	GCF_015227805.1_bHirRus1.pri.v2
6	GoMoMa, Maker	Nipponia nippon	Crested ibis	GCF_000708225.1_ASM70822v1
7	GoMoMa, Maker	Egretta garzetta	Little egret	GCF_000687185.1_ASM68718v1
8	Maker	Pseudopodoces humilis	Tibetan ground-tit	GCF_000331425.1_PseHum1.0
9	Maker	Aquila chrysaetos	Golden eagle	GCF_900496995.4_bAquChr1.4
10	Maker	Melopsittacus undulatus	Budgerigar	GCF_012275295.1_bMelUnd1.mat.Z
11	Maker	Aptenodytes forsteri	Emperor penguin	GCF_000699145.1_ASM69914v1
12	Maker	Charadrius vociferus	Killdeer	GCF_000708025.1_ASM70802v2
13	Maker	Anas platyrhynchos	Mallard	GCF_015476345.1_ZJU1.0
14	Maker	Serinus canaria	Common canary	GCF_007115625.1_cibio_Scana_2019
15	Maker	Zonotrichia albicollis	White-throated sparrow	GCF_000385455.1_Zonotrichia_albicollis-1.0.1
